# Supplementary material for: Global Transcriptome Analysis of the Peach (Prunus persica) in the Interaction System of Fruit–Chitosan–Monilinia fructicola
Source: Plants (Basel). 2024 Feb 20;13(5):567. doi: 10.3390/plants13050567 (PMC10933875; doi:10.3390/plants13050567)
Supplement: Supplementary file 1 [file plants-13-00567-s001.zip]

Archive with 2 entries (2 files):
- Tsalgatidou_et_al_2024_Supplementary_Figures.pdf
- Tsalgatidou_et_al_2024_Supplementary_Tables_S1-S10.xlsx
